# Supplementary material for: Should manufacturers choose technological innovation in dual-channel supply chains during emergencies?
Source: PLoS One. 2025 Jul 3;20(7):e0327014. doi: 10.1371/journal.pone.0327014 (PMC12225839; doi:10.1371/journal.pone.0327014)
Supplement: S2 File — (ZIP) [file pone.0327014.s002.zip]

Archive with 9 entries (8 files):
- S2 File/
- S2 File/Fig10.data.xlsx
- S2 File/Fig11.data.xlsx
- S2 File/Fig4.data.xlsx
- S2 File/Fig5.data.xlsx
- S2 File/Fig6.data.xlsx
- S2 File/Fig7.data.xlsx
- S2 File/Fig8.data.xlsx
- S2 File/Fig9.data.xlsx
