# Supplementary material for: Should manufacturers choose technological innovation in dual-channel supply chains during emergencies?
Source: PLoS One. 2025 Jul 3;20(7):e0327014. doi: 10.1371/journal.pone.0327014 (PMC12225839; doi:10.1371/journal.pone.0327014)
Supplement: S2 File — (ZIP) [file pone.0327014.s002.zip › S2 File/Fig6.data.xlsx]

## Sheet: Sheet1
Fig6.data
a	k	δ
50	8	1.5
